# Supplementary material for: Muscle-restricted knockout of connexin 43 and connexin 45 accelerates and improves locomotor recovery after contusion spinal cord injury
Source: Front Physiol. 2024 Oct 25;15:1486691. doi: 10.3389/fphys.2024.1486691 (PMC11543431; doi:10.3389/fphys.2024.1486691)
Supplement: Supplementary file 7 [file DataSheet1.xlsx]

## Sheet: Sheet1
Table S1
List of supplies and reagents
Item	Source	Catalog #
Mice
Cx43(fl/fl); B6.129S7-IGja1tm1dlg/J	Jackson Labs	#008039
Cx45(fl/fl)	Gift from Dr. James Nagy	N/A
MyoD-Cre(+/-); FVB.Cg-Myod1tm2.1(icre)Glh/J	Jackson Labs	#014140
Primers
Cx43 forward	Integrated DNA Technologies	Custom: 5' CTTTGACTCTGATTACAGAGCTTAA 3'
Cx43 reverse	Integrated DNA Technologies	Custom: 5' GTCTCACTGTTACTTAACAGCTTGA 3'
Cx45 forward	Integrated DNA Technologies	Custom: 5' GGAAAGGCATATGTCACCACTCTTGGC 3'
Cx45 reverse	Integrated DNA Technologies	Custom: 5' CTCTAGGAACACTGTAACCTGAGATGTCCC 3'
MyoD-Cre forward	Integrated DNA Technologies	Custom: 5' CGGCTACCCAAGGTGGAGAT 3'
MyoD-Cre reverse	Integrated DNA Technologies	Custom: 5' TGGGTCTCCAAAGAGACTCC 3'
MyoD-Cre mutated	Integrated DNA Technologies	Custom: 5' GCGGATCCGAATTCGAAGTTCC 3'
Post-operative husbandry
Alpha Dri +	Innovive	M-BTM-AD
Ketophen	Zoetis	N/A
Enrofloxacin	Covetrus	74743
Lactated Ringer's	Icumedical	795302
ELISA Kits
V-PLEX Proinflammatory 10-Plex Panel 1 (Mouse)	MesoScale Diagnostics	K15048D
Nitrotyrosine kit	Cell Biolabs	STA-305-1
Gene expression
miRNeasy Tissue/Cells Micro kit	Qiagen	217684
B2M Taqman Primer/Probe	ThermoFisher	Mm0047762_m1
GAPDH Taqman Primer/Probe	ThermoFisher	Mm99999915_g1
IL6 Taqman Primer/Probe	ThermoFisher	Mm00446190_m1
IL6ST Taqman Primer/Probe	ThermoFisher	Mm00439665_m1
TNF Taqman Primer/Probe	ThermoFisher	Mm0043258_m1
TNFRSF1 Taqman Primer/Probe	ThermoFisher	Mm01042313_m1
TNFRF12 Taqman Primer/Probe	ThermoFisher	Mm07305008_m1
NFKBIA Taqman Primer/Probe	ThermoFisher	Mm00477798_m1
PPARGC1A Taqman Primer/Probe	ThermoFisher	Mm01208835_m1
GJA1 Taqman Primer/Probe	ThermoFisher	Mm01179639_s1
FBOX32 Taqman Primer/Probe	ThermoFisher	Mm00499523_m1
TRIM63 Taqman Primer/Probe	ThermoFisher	Mm01185221_m1
MUL1 Taqman Primer/Probe	ThermoFisher	Mm00503326_m1
PARK2 Taqman Primer/Probe	ThermoFisher	Mm01323528_m1
MYH1 Taqman Primer/Probe	ThermoFisher	Mm01332489_m1
MYH2 Taqman Primer/Probe	ThermoFisher	Mm01332564_m1
MYH4 Taqman Primer/Probe	ThermoFisher	Mm01332541_m1
Protein expression
12-230 kDa fluorescence separation module	ProteinSimple	SM-FL001
Anti-rabbit detection kit	ProteinSimple	DM-001
EZ Standard Pack 1	ProteinSimple	PS-ST01EZ-8
Protein normalization module	ProteinSimple	DM-PN02
p-p65 NFKb	Cell Signaling Technology	3033
p-STAT3	Cell Signaling Technology	9145
Mfn2	Cell Signaling Technology	9482
OPA1	Cell Signaling Technology	80471
MCU	Cell Signaling Technology	14997
p-Akt	Cell Signaling Technology	4060
p-4eBP1	Cell Signaling Technology	2855
K48-ubiquitin	Cell Signaling Technology	8081
p-FAK	Cell Signaling Technology	8556
